# Supplementary material for: An Innovative Approach: The Usage of N-Acetylcysteine in the Therapy of Pneumonia in Neonatal Calves
Source: Animals (Basel). 2024 Oct 3;14(19):2852. doi: 10.3390/ani14192852 (PMC11475344; doi:10.3390/ani14192852)
Supplement: Supplementary file 1 [file animals-14-02852-s001.zip]

Archive with 1 entries (1 files):
- animals-3164843-supplementary.pdf
